# Supplementary material for: Patterns of compensatory mutations in rpoA/B/C genes of multidrug resistant M. tuberculosis in Uganda
Source: PLoS One. 2025 Dec 4;20(12):e0328957. doi: 10.1371/journal.pone.0328957 (PMC12677784; doi:10.1371/journal.pone.0328957)
Supplement: S1 Table — (XLSX) [file pone.0328957.s001.xlsx]

## Sheet: Sheet1
Sample ID	Phenotypic resistance	Genome_mean_coverage	Lineage / genotype	rpoB_nt_wgs	rpoB_aa_wgs	rpoB_mut	katG_nt_wgs	katG_aa_wgs	katG_mut	inhA_nt_wgs	inhA_aa_wgs	inhA_mut	pncA_nt_wgs	pncA_aa_wgs	pncA_mut	gyrA_nt_wgs	gyrA_aa_wgs	gyrA_mut	gyrB_nt_wgs	gyrB_aa_wgs	gyrB_mut	rrs_nt_wgs	rrs_aa_wgs	rrs_mut	eis_nt_wgs	eis_aa_wgs	eis_mut
A_ND9010	MDR	43.09±14.19	Uganda	c1349t	Ser450Leu	Resistance	c944t	Ser315Asn	Resistance	wt	wt	No resistance	wt	wt	No resistance	wt	wt	No resistance	wt	wt	No resistance	wt	wt	No resistance	wt	wt	No resistance
B_ND5532	MDR	14.77±7.54	Beijing	c1349t	Ser450Leu	Resistance	c944g	Ser315Thr	Resistance	wt	wt	No resistance	c538a	Val180Phe	Resistance	wt	wt	No resistance	wt	wt	No resistance	wt	INDELs	No resistance	ggt1209g	DEL	No resistance
C_ND8803B	MDR	15.6±7.09	Uganda	a1304t	Asp435Val	Resistance	c2223t	Trp438STOP	No resistance	wt	wt	No resistance	g561c	Thr142Arg+Gly101STOP	No resistance	wt	wt	No resistance	wt	wt	No resistance	t1537tcgg+ccttccttgg1537c+t1537tcccg+gt1537g+ca1537c		No resistance	wt	wt	No resistance
					Lys1025Glu
D_ND473	MDR	48.18±17.49	Euro-American Superlineage	g1303t	Asp435Tyr	Resistance	c944g	Ser315Thr	Resistance	wt	wt	No resistance	wt	wt	No resistance	wt	wt	No resistance	wt	wt	No resistance	wt	wt	No resistance	wt	wt	No resistance
E_ND1001	MDR	51.63±17.04	Euro-American Superlineage	g1303t	Asp435Tyr	Resistance	c944g	Ser315Thr	Resistance	wt	wt	No resistance	wt	wt	No resistance	wt	wt	No resistance	wt	wt	No resistance	wt	wt	No resistance	wt	wt	No resistance
F_ND6332	MDR	57.05±21.82	LAM	c1349t	Ser450Leu	Resistance	c944g	Ser315Thr	Resistance	wt	wt	No resistance	wt	wt	No resistance	wt	wt	No resistance	g6140t	Val(s)301Leu(s)	No resistance	wt	wt	No resistance	wt	wt	No resistance
G_ND6493	MDR	37.04±14.15	Beijing	c1349t	Ser450Leu	Resistance	c944g	Ser315Thr	Resistance	wt	wt	No resistance	c538a	Val180Phe	Resistance	wt	wt	No resistance	wt	wt	No resistance	wt	wt	No resistance	ggt1209g	DEL	No resistance
H_ND6907	MDR	56.93±18.84	Uganda	c1294a	Gln432Lys	Resistance	a2223c	Trp191Gly	No resistance	wt	wt	No resistance	t410a	His137Arg	Resistance	wt	wt	No resistance	wt	wt	No resistance	wt	wt	No resistance	wt	wt	No resistance
I_ND7389	MDR	22.09±9.76	Beijing	c1349t	Ser450Leu	Resistance	c944g	Ser315Thr	Resistance	wt	wt	No resistance	c538a	Val180Phe	Resistance	wt	wt	No resistance	wt	wt	No resistance	wt	wt	No resistance	ggt1209g	wt	No resistance
J_ND6166	MDR	88.06±32.78	Delhi/CAS	a1334t	His445Leu	Resistance	c944g	Ser315Thr	Resistance	wt	wt	No resistance	wt	wt	No resistance	wt	wt	No resistance	wt	wt	No resistance	wt	wt	No resistance	wt	wt	No resistance
K_ND6332	MDR	8.15±4.62	LAM	c1349t	Ser450Leu	Resistance	c944g	Ser315Thr	Resistance	wt	wt	No resistance	wt	wt	No resistance	wt	wt	No resistance	g6140t	Val(s)301Leu(s)	No resistance	wt	wt	No resistance	ggt1209g	DEL	No resistance
L_ND5677	MDR	82.02±27.75	Euro-American Superlineage	c1333t	His445Tyr	Resistance	c944g	Ser315Thr	Resistance	wt	wt	No resistance	wt	wt	No resistance	wt	wt	No resistance	wt	wt	No resistance	wt	wt	No resistance	wt	wt	No resistance
M_ND1000	MDR	60.12±19.36	Euro-American Superlineage	c1333g	His445Asp	Resistance	c944g	Ser315Thr	Resistance	wt	wt	No resistance	wt	wt	No resistance	wt	wt	No resistance	wt	wt	No resistance	wt	wt	No resistance	wt	wt	No resistance
N_ND6927	MDR	39.13±14.45	Euro-American Superlineage	g1303t	Asp435Tyr	Resistance	c944g	Ser315Thr	Resistance	wt	wt	No resistance	wt	wt	No resistance	wt	wt	No resistance	wt	wt	No resistance	wt	wt	No resistance	wt	wt	No resistance
O_ND5XXX	MDR	62.9±20	Uganda	c1349t	Ser450Leu	Resistance	c944g	Ser315Thr	Resistance	wt	wt	No resistance	g161t	Pro54Gln	Resistance	wt	wt	No resistance	wt	wt	No resistance	c517t	__	Resistance	wt	wt	No resistance
P_ND5171	MDR	60.95±20.91	Delhi/CAS	t1289c+c1335	Leu430Pro	Resistance	c944g	Ser315Thr	Resistance	wt	wt	No resistance	wt	wt	No resistance	wt	wt	No resistance	wt	wt	No resistance	wt	wt	No resistance	wt	wt	No resistance
Q_ND11753	MDR	68.51±23.35	LAM	a1334g	His445Arg	Resistance	c944g	Ser315Thr	Resistance	wt	wt	No resistance	wt	wt	No resistance	wt	wt	No resistance	wt	wt	No resistance	wt	wt	No resistance	wt	wt	No resistance
R_ND7415	MDR	53.12±22.13	Uganda	a1334g	His445Arg	Resistance	c944g	Ser315Thr	Resistance	wt	wt	No resistance	wt	wt	No resistance	wt	wt	No resistance	wt	wt	No resistance	wt	wt	No resistance	wt	wt	No resistance
S_NDXXXX	MDR	39.73±12.12	Uganda	c1349t	Ser450Leu	Resistance	c944g	Ser315Thr	Resistance	wt	wt	No resistance	g161t	Pro54Gln	Resistance	wt	wt	No resistance	wt	wt	No resistance	wt	wt	No resistance	wt	wt	No resistance
					Leu492Leu
ND 7776	MDR	31.73±12.12	Uganda	c1349t	Ser450Leu	Resistance	c944g	Ser315Thr	Resistance	wt	wt	No resistance	g161t	Pro54Gln	Resistance	wt	wt	No resistance	wt	wt	No resistance	wt	wt	No resistance	wt	wt	No resistance
					Gln490Arg
U_ND7508	MDR	61.56±19.81	LAM	c1349t	Ser450Leu	Resistance	c944g	Ser315Thr	Resistance	wt	wt	No resistance	wt	wt	Resistance	wt	wt	No resistance	wt	wt	No resistance	wt	wt	No resistance	wt	wt	No resistance
V_ND8803	MDR	62.4±22.91	Uganda	a1304t	Asp435Val	Resistance	a2223c	Trp438STOP	No resistance	wt	wt	No resistance	wt	wt	No resistance	wt	wt	No resistance	wt	wt	No resistance	c905t	__	Resistance	wt	wt	No resistance
W_ND6927	MDR	63.19±21.99	Euro-American Superlineage	g1303t	His445Asp	Resistance	c944g	Ser315Thr	Resistance	wt	wt	No resistance	wt	wt	No resistance	wt	wt	No resistance	wt	wt	No resistance	wt	wt	No resistance	wt	wt	No resistance
X_ND5730	MDR	34.11±11.77	Euro-American Superlineage	c1333g	Asp435Tyr	Resistance	wt	wt	No resistance	wt	wt	No resistance	wt	wt	No resistance	wt	wt	No resistance	wt	wt	No resistance	wt	wt	No resistance	wt	wt	No resistance
Y_ND70865	MDR	43.12±22.13	Uganda	wt	wt	No resistance	wt	wt	No resistance	wt	wt	No resistance	wt	wt	No resistance	wt	wt	No resistance	wt	wt	No resistance	wt	wt	No resistance	wt	wt	No resistance
MDR - multidrug resistant i.e., phenotypically resistant to both rifampicin and isoniazid
No mutations detected, yet phenotypically resistant to rifampicin. We found the same pattern for seven other MDR-TB isolates i.e., no known rifampicin resistance conferring mutations were detected and similarly no mutations were detected in the rpoA/C genes
DEL	Deletion
