# Supplementary material for: Patterns of compensatory mutations in rpoA/B/C genes of multidrug resistant M. tuberculosis in Uganda
Source: PLoS One. 2025 Dec 4;20(12):e0328957. doi: 10.1371/journal.pone.0328957 (PMC12677784; doi:10.1371/journal.pone.0328957)
Supplement: S2 File — (ZIP) [file pone.0328957.s002.zip]

Archive with 23 entries (23 files):
- Variants A_S1_L001_001.bam.html
- Variants B_S2_L001_001.bam.html
- Variants C_S3_L001_001.bam.html
- Variants D_S4_L001_001.bam.html
- Variants E_S5_L001_001.bam.html
- Variants F_S6_L001_001.bam.html
- Variants G_S7_L001_001.bam.html
- Variants H_S8_L001_001.bam.html
- Variants I_S9_L001_001.bam.html
- Variants J_S10_L001_001.bam.html
- Variants K_S11_L001_001.bam.html
- Variants L_S12_L001_001.bam.html
- Variants M_S13_L001_001.bam.html
- Variants N_S14_L001_001.bam.html
- Variants O_S15_L001_001.bam.html
- Variants P_S16_L001_001.bam.html
- Variants Q_S17_L001_001.bam.html
- Variants R_S18_L001_001.bam.html
- Variants T_S20_L001_001.bam.html
- Variants U_S21_L001_001.bam.html
- Variants V_S22_L001_001.bam.html
- Variants W_S23_L001_001.bam.html
- Variants X_S24_L001_001.bam.html
